# Supplementary material for: Lipidomics Analysis Unravels Aberrant Lipid Species and Pathways Induced by Zinc Oxide Nanoparticles in Kidney Cells
Source: Int J Mol Sci. 2024 Apr 12;25(8):4285. doi: 10.3390/ijms25084285 (PMC11050686; doi:10.3390/ijms25084285)
Supplement: Supplementary file 1 [file ijms-25-04285-s001.zip]

Archive with 1 entries (1 files):
- ijms-2922690-supplementary.xlsx
