# Supplementary material for: Lipidomics Analysis Unravels Aberrant Lipid Species and Pathways Induced by Zinc Oxide Nanoparticles in Kidney Cells
Source: Int J Mol Sci. 2024 Apr 12;25(8):4285. doi: 10.3390/ijms25084285 (PMC11050686; doi:10.3390/ijms25084285)
Supplement: Supplementary file 1 [file ijms-25-04285-s001.zip › ijms-2922690-supplementary.xlsx]

## Sheet: Sheet1
Compound	p	p (Corr)	FC (abs)	FC	log10P	log2FC(abs)	log2FC(abs)	Abund Diff (Raw)	Abund Diff (Log2)
C30 H67 N15 O6	2.66129e-05	0.00271899	2.61961	-2.61961	2.56559	1.38935	1.38935	-29075708	-24.7933
C9 H11 O4	1.78048e-10	1.88301e-07	7.99794e+06	7.99794e+06	6.72515	22.9312	22.9312	11482430	23.4529
C34 H69 N13 O2 S	1.42548e-10	1.88301e-07	3.23699e+06	3.23699e+06	6.72515	21.6262	21.6262	4.72115e+06	22.1707
C30 H64 N20	7.92908e-07	9.95013e-05	3.26844	3.26844	4.00217	1.7086	1.7086	3336343	21.6698
C31 H65 N5 O2	2.52287e-08	3.55201e-06	9.98898	9.98898	5.44953	3.32034	3.32034	2.80161e+06	21.4178
C43 H71 N6 O3	2.41524e-05	0.00251101	2.18825	-2.18825	2.60015	1.12978	-1.12978	-1.48441e+06	-20.5015
C43 H72 N3 O6	2.5615e-07	3.36051e-05	4.93866	4.93866	4.47359	2.30412	2.30412	1.99001e+06	20.9243
C45 H79 N O	2.90067e-10	1.88301e-07	1.55008e+06	1.55008e+06	6.72515	20.5639	20.5639	2.24005e+06	21.0951
C34 H62 N4 O3	0.000471179	0.031263	2.23075	-2.23075	1.50497	1.15753	-1.15753	-1101452	-20.071
C41 H75 N4	1.74346e-10	1.88301e-07	1.40231e+06	1.40231e+06	6.72515	20.4194	20.4194	2.01734e+06	20.944
PE(19:0/0:0)	3.41047e-06	0.000393739	6.4276	6.4276	3.40479	2.68428	2.68428	1.49406e+06	20.5108
C31 H64 N6 O4	0.000104277	0.00905168	7.30512	7.30512	2.04327	2.86891	2.86891	1.26989e+06	20.2763
C18 H36 N2 S	0.000192569	0.0155469	2.34116	-2.34116	1.80836	1.22722	-1.22722	-866365	-19.7246
DG(20:0/20:1(11Z)/0:0)[iso2]	1.46705e-08	2.14393e-06	370401	370401	5.66879	18.4987	18.4987	542821	19.0501
N-oleoyl taurine	6.18663e-10	2.12335e-07	96316.4	96316.4	6.67298	16.5555	16.5555	143223	17.1279
C27 H22 N11	9.7086e-05	0.00862198	67749.5	-67749.5	2.06439	16.0479	-16.0479	-343051	-18.3881
C44 H68 O	3.39737e-10	1.88301e-07	381535	381535	6.72515	18.5415	18.5415	557862	19.0895
C32 H62 N4 O3	0.000323699	0.0232118	3.6791	3.6791	1.63429	1.87935	1.87935	457209	18.8025
C31 H64 N9 O3	8.19753e-07	0.000101764	5.07274	5.07274	3.99241	2.34277	2.34277	479473	18.8711
C35 H58 N11 O2 S	8.27828e-05	0.00757683	2.01267	-2.01267	2.12051	1.00911	-1.00911	-243549	-17.8939
C28 H58 N10 O	0.000353668	0.024897	3.96295	-3.96295	1.60385	1.98658	-1.98658	-377684	-18.5268
C16 H35 N O2	6.36852e-05	0.0059776	5.49388	5.49388	2.22347	2.45782	2.45782	342780	18.3869
C31 H67 N8 O	3.448e-10	1.88301e-07	273327	273327	6.72515	18.0603	18.0603	402530	18.6187
C28 H43 N3 O6	2.39952e-06	0.000279823	5.62914	5.62914	3.55312	2.49291	2.49291	341084	18.3798
PE(21:0/0:0)	6.28217e-06	0.000704152	3.0202	3.0202	3.15233	1.59464	1.59464	268056	18.0322
C29 H61 N8	0.000281017	0.0209312	54409.2	54409.2	1.67921	15.7316	15.7316	377776	18.5272
C39 H63 N O	4.60322e-10	1.88301e-07	256313	256313	6.72515	17.9675	17.9675	377411	18.5258
C25 H34 N2	0.000488116	0.0316189	2.17118	2.17118	1.50005	1.11848	1.11848	209274	17.675
C24 H45 N10 O S	0.000205183	0.0163368	3.22867	3.22867	1.78683	1.69094	1.69094	268920	18.0368
C38 H71 N6 O2	2.84589e-10	1.88301e-07	256916	256916	6.72515	17.9709	17.9709	380096	18.536
C31 H65 N5 O2	1.89276e-06	0.000222979	4.7452	4.7452	3.65174	2.24647	2.24647	293129	18.1612
C41 H73 N O	4.24e-10	1.88301e-07	226618	226618	6.72515	17.7899	17.7899	337658	18.3652
C54 H75 N	4.83608e-05	0.00461426	2.4395	2.4395	2.3359	1.28658	1.28658	212229	17.6953
C30 H62 N17 O	0.000180385	0.0147699	3.19641	3.19641	1.83062	1.67645	1.67645	247622	17.9178
C30 H58 N4 O3	4.47064e-05	0.00433728	2.7743	-2.7743	2.36278	1.47212	-1.47212	-212637	-17.698
C40 H79 N3 O2	2.96109e-10	1.88301e-07	208351	208351	6.72515	17.6687	17.6687	309608	18.2401
C44 H64 O	4.95791e-06	0.000566723	8.73463	8.73463	3.24663	3.12675	3.12675	258065	17.9774
C35 H26 N8 O	1.28674e-06	0.000154743	48870.5	-48870.5	3.81039	15.5767	-15.5767	-122692	-16.9047
C38 H73 N S	0.000182145	0.0148089	2.16508	2.16508	1.82948	1.11442	1.11442	131518	17.0049
PG(15:0/17:1(9Z))	8.92577e-10	2.51337e-07	134058	134058	6.59974	17.0325	17.0325	200376	17.6123
C32 H62 N4 O3	7.08196e-10	2.22556e-07	120120	120120	6.65256	16.8741	16.8741	177961	17.4412
C39 H65 N7 O4	6.94498e-07	8.81096e-05	72928.1	72928.1	4.05498	16.1542	16.1542	201649	17.6215
C40 H81 N2 O S	4.35728e-09	7.62194e-07	98288.2	98288.2	6.11793	16.5847	16.5847	146820	17.1637
C44 H66 N4 O3	2.4308e-05	0.00251101	4.62641	4.62641	2.60015	2.20989	2.20989	142219	17.1178
C37 H63 N O8	3.08325e-05	0.00309531	3.42048	3.42048	2.5093	1.7742	1.7742	129085	16.978
C31 H47 N O3	6.59065e-10	2.17397e-07	100474	100474	6.66275	16.6165	16.6165	149000	17.185
C19 H29 N19 O	3.48891e-05	0.00344269	2.34853	-2.34853	2.4631	1.23176	-1.23176	-86274.7	-16.3966
C29 H61 N5 O2	9.5678e-10	2.53224e-07	94303.7	94303.7	6.59649	16.525	16.525	140564	17.1009
C43 H75 N O	9.65082e-10	2.53224e-07	91626.8	91626.8	6.59649	16.4835	16.4835	136844	17.0622
PE(20:2(11Z,14Z)/18:3(6Z,9Z,12Z))	1.08259e-08	1.71212e-06	62078.1	62078.1	5.76647	15.9218	15.9218	94987.6	16.5355
C30 H60 N7 O	8.2783e-10	2.39824e-07	84120.8	84120.8	6.62011	16.3602	16.3602	125315	16.9352
C18 H31 N19 O3	1.85691e-09	4.0449e-07	77091.8	77091.8	6.39309	16.2343	16.2343	115774	16.8209
C42 H79 O3	1.02597e-09	2.63219e-07	77202.7	77202.7	6.57968	16.2364	16.2364	115640	16.8193
N-arachidonoyl tyrosine	0.000536967	0.0342502	18400.9	18400.9	1.46534	14.1675	14.1675	122783	16.9057
C29 H63 N8 O	7.13258e-10	2.22556e-07	75175	75175	6.65256	16.198	16.198	112241	16.7762
C36 H61 N9 O S	1.08341e-06	0.000131662	34154.6	34154.6	3.88054	15.0598	15.0598	94949.4	16.5349
C40 H81 N3 O3	2.99144e-09	5.85359e-07	58341.1	58341.1	6.23258	15.8322	15.8322	88509.2	16.4335
C36 H71 N S	1.60488e-09	3.633e-07	54809.8	54809.8	6.43973	15.7421	15.7421	82719	16.3359
C36 H77 N9	1.72636e-09	3.83286e-07	56346.8	56346.8	6.41648	15.782	15.782	85288.3	16.3801
C44 H57 N10	0.000217482	0.0169651	11292	11292	1.77044	13.463	13.463	58710.8	15.8413
C23 H54 N21 O	0.000763482	0.0447431	8244.49	8244.49	1.34927	13.0092	13.0092	45995	15.4892
C16 O7	3.97378e-09	7.16833e-07	49668.2	49668.2	6.14458	15.6	15.6	76383.9	16.221
C30 H65 N4 O3	8.93251e-09	1.4323e-06	38714.2	38714.2	5.84396	15.2406	15.2406	61623	15.9112
C36 H62 N4 O2	2.0898e-09	4.32994e-07	39557.4	39557.4	6.36352	15.2717	15.2717	60813.3	15.8921
C53 H61 O	3.95021e-09	7.16833e-07	30091.1	30091.1	6.14458	14.877	14.877	42357.5	15.3703
C38 H75 N9	5.9168e-09	1.00455e-06	39480.2	39480.2	5.99803	15.2688	15.2688	61971.1	15.9193
C29 H55 N5	0.000769119	0.0448458	8590.78	8590.78	1.34828	13.0686	13.0686	47022.5	15.5211
C41 H69 N	1.54355e-06	0.000183714	23168.8	23168.8	3.73586	14.4999	14.4999	51965	15.6653
C27 H55 N11	2.90126e-05	0.00293816	15284.3	15284.3	2.53192	13.8998	13.8998	47067.8	15.5225
C40 H73 O2	2.1571e-05	0.00228475	16067	16067	2.64116	13.9718	13.9718	48211.3	15.5571
C36 H73 N O S	0.000825265	0.0474014	7818.25	7818.25	1.32421	12.9326	12.9326	42766.6	15.3842
C23 H27 N8 O	0.000228416	0.0176984	3678.1	-3678.1	1.75207	11.8447	-11.8447	-34113.3	-15.058
C25 H20 N	0.000408487	0.0280713	5045.25	-5045.25	1.55174	12.3007	-12.3007	-36706.7	-15.1638
C9 H11 O4	4.05379e-11	1.88301e-07	9259212	-9259212	6.72515	23.1425	-23.1425	-13234729	-23.6578
C16 H10 N O2 S	3.86945e-08	5.38227e-06	261206	-261206	5.26903	17.9948	-17.9948	-362452	-18.4674
N-oleoyl taurine	1.46935e-10	1.88301e-07	567293	-567293	6.72515	19.1137	-19.1137	-788045	-19.5879
C33 H22 N8	2.81894e-07	3.6567e-05	147631	-147631	4.43691	17.1716	-17.1716	-204784	-17.6437
C31 H24 N O	1.25541e-08	1.85817e-06	238127	-238127	5.73091	17.8614	-17.8614	-331122	-18.337
C19 H18 N14 O	3.20664e-07	4.11341e-05	107748	-107748	4.3858	16.7173	-16.7173	-151167	-17.2058
C38 H79 N7 O2 S	2.30332e-10	1.88301e-07	239032	-239032	6.72515	17.8668	-17.8668	-332586	-18.3434
C44 H72 N3 O	1.59783e-10	1.88301e-07	264189	-264189	6.72515	18.0112	-18.0112	-367676	-18.4881
C41 H26 N5 O	1.07235e-06	0.000131662	47686.5	-47686.5	3.88054	15.5413	-15.5413	-69227.9	-16.0791
C32 H62 N4 O3	1.99206e-10	1.88301e-07	441213	-441213	6.72515	18.7511	-18.7511	-616358	-19.2334
C21 H22 N14 O2	4.91124e-08	6.75003e-06	66154.1	-66154.1	5.17069	16.0135	-16.0135	-91022.4	-16.4739
7-Hydroxy-2-methylisoflavone	3.67736e-10	1.88301e-07	118109	-118109	6.72515	16.8498	-16.8498	-166130	-17.342
C30 H18 N	1.11508e-08	1.71648e-06	71353.9	-71353.9	5.76536	16.1227	-16.1227	-99199.2	-16.598
C37 H79 N7 O7	1.31536e-09	3.23103e-07	77623.8	-77623.8	6.49066	16.2442	-16.2442	-109067	-16.7349
C55 H65	4.89305e-10	1.88301e-07	62460.4	-62460.4	6.72515	15.9307	-15.9307	-86732.9	-16.4043
C30 H60 N7 O	4.01749e-10	1.88301e-07	64957.8	-64957.8	6.72515	15.9872	-15.9872	-90439.5	-16.4647
C38 H58 N9	2.43597e-05	0.00251101	17519.8	-17519.8	2.60015	14.0967	-14.0967	-47522.2	-15.5363
C25 H41	8.3092e-10	2.39824e-07	43884.6	-43884.6	6.62011	15.4214	-15.4214	-61781.9	-15.9149
PE(14:1(9Z)/22:1(11Z))	1.93516e-09	4.1373e-07	35048.1	-35048.1	6.38328	15.097	-15.097	-49961.8	-15.6085
C29 H58 N7 O2	7.88243e-10	2.39481e-07	30367.8	-30367.8	6.62073	14.8903	-14.8903	-42686.2	-15.3815
PS(O-16:0/14:1(9Z))	1.17597e-08	1.78639e-06	28802.5	-28802.5	5.74802	14.8139	-14.8139	-43712.8	-15.4158
GlcCer(d18:1/22:0)	1.82327e-05	0.00123805	2.10228	2.10228	2.90726	1.07195	1.07195	2.29158e+06	21.1279
C41 H85 N3 O2	3.59332e-08	4.33305e-06	10.6162	10.6162	5.36321	3.40819	3.40819	3571715	21.7682
PE(22:0/12:0)	0.000263125	0.0133743	2.09908	-2.09908	1.87373	1.06976	-1.06976	-1.54572e+06	-20.5599
Cer(d18:1/24:0)	8.5533e-08	9.34715e-06	9.77234	9.77234	5.02932	3.2887	3.2887	1.95289e+06	20.8972
GlcCer(d18:1/24:0)	4.64202e-07	4.16235e-05	10.2665	10.2665	4.38066	3.35988	3.35988	1.93157e+06	20.8813
GlcCer(d18:0/16:0)	2.39377e-10	4.6521e-07	1.4041e+06	1.4041e+06	6.33235	20.4212	20.4212	2159943	21.0426
GlcCer(d18:0/22:0)	2.25946e-07	2.22573e-05	18.2527	18.2527	4.65253	4.19004	4.19004	1.87253e+06	20.8366
Cer(d18:0/16:0)	6.85372e-08	7.73144e-06	13.7106	13.7106	5.11174	3.77722	3.77722	1.49012e+06	20.507
Cer(d18:1/22:0)	0.000350059	0.0168849	2.01682	2.01682	1.7725	1.01208	1.01208	794221	19.5992
Cer(d18:0/22:0)	1.44527e-10	4.6521e-07	880350	880350	6.33235	19.7477	19.7477	1.37902e+06	20.3952
GlcCer(d18:0/24:0)	3.23836e-08	4.04448e-06	20.6187	20.6187	5.39314	4.36588	4.36588	1.3149e+06	20.3265
GlcCer(d18:1/18:0)	0.000182844	0.00968796	2.14863	2.14863	2.01377	1.10342	1.10342	479630	18.8716
C35 H76 N7 O4 S	3.70861e-06	0.000291439	4.4934	4.4934	3.53545	2.16781	2.16781	604518	19.2054
C37 H67 N15 O	1.2626e-08	1.66914e-06	311971	311971	5.77751	18.2511	18.2511	485994	18.8906
PE(O-18:0/18:4(6Z,9Z,12Z,15Z))	2.59996e-05	0.00162358	4.51517	4.51517	2.78953	2.17478	2.17478	495662	18.919
GlcCer(d18:1/22:0)	9.30194e-07	8.23516e-05	10.8353	10.8353	4.08433	3.43767	3.43767	583758	19.155
GlcCer(d16:1/22:0)	0.000107467	0.00606147	2.41424	2.41424	2.21742	1.27157	1.27157	341204	18.3803
PS(O-20:0/21:0)	6.52814e-06	0.000491775	7.85857	7.85857	3.30823	2.97427	2.97427	403305	18.6215
PE(O-16:0/18:3(9Z,12Z,15Z))	5.43947e-10	4.6521e-07	304314	304314	6.33235	18.2152	18.2152	468543	18.8378
PE(O-18:0/18:4(6Z,9Z,12Z,15Z)) Esi-19.730873	0.000315988	0.0154547	2.57804	2.57804	1.81094	1.36628	1.36628	256672	17.9696
GlcCer(d18:0/18:0)	4.85701e-10	4.6521e-07	276089	276089	6.33235	18.0748	18.0748	424932	18.6969
Cer(d18:1/18:0)	2.46672e-05	0.00156839	2.5582	2.5582	2.80455	1.35513	1.35513	224145	17.7741
GlcCer(d18:0/20:0)	8.80722e-10	4.6521e-07	215906	215906	6.33235	17.72	17.72	327706	18.322
C41 H85 N6 O	1.35839e-05	0.000969448	8.87799	8.87799	3.01348	3.15023	3.15023	289056	18.141
PE(O-18:0/20:4(5Z,8Z,11Z,14Z))	0.000882621	0.0374124	2.03782	2.03782	1.42698	1.02703	1.02703	157280	17.263
PE(O-18:0/14:1(9Z))	1.71786e-05	0.00117792	4.717	-4.717	2.92889	2.23787	-2.23787	-208232	-17.6678
Cer(d18:1/22:0) Esi-21.92125	2.89733e-06	0.000232919	8.70904	8.70904	3.6328	3.12251	3.12251	228526	17.802
C38 H81 N6 O	0.000166326	0.00908818	2.62962	2.62962	2.04152	1.39485	1.39485	143987	17.1356
PE(18:0/0:0)	1.4166e-05	0.00100078	7.98222	7.98222	2.99966	2.99679	2.99679	207623	17.6636
Cer(d18:1/20:0)	7.33155e-05	0.00427307	2.07372	2.07372	2.36926	1.05222	1.05222	117828	16.8463
PE(18:1(9Z)/22:1(11Z))	1.17679e-05	0.000857338	2.24961	-2.24961	3.06685	1.16968	-1.16968	-120858	-16.883
LacCer(d18:0/24:1)	2.08449e-06	0.000173558	7.49149	7.49149	3.76055	2.90525	2.90525	169347	17.3696
Cer(d18:0/20:0)	9.15144e-06	0.000673739	3.88399	3.88399	3.17151	1.95754	1.95754	137119	17.0651
PE(12:0/20:0)[U]	6.27821e-05	0.00372117	2.57948	-2.57948	2.42932	1.36708	-1.36708	-109317	-16.7382
GlcCer(d18:0/26:1(17Z))	5.58992e-06	0.000429625	7.77885	7.77885	3.36691	2.95956	2.95956	157530	17.2653
PI(22:0/12:0)	0.0011588	0.0455319	3.08158	3.08158	1.34168	1.62367	1.62367	90097.4	16.4592
PS(20:3(8Z,11Z,14Z)/22:0)	0.000243467	0.0125207	2.2929	2.2929	1.90237	1.19717	1.19717	77100	16.2344
LacCer(d18:0/16:0)	3.51064e-06	0.000279016	4.678	4.678	3.55437	2.22589	2.22589	103408	16.658
Cer(d18:0/14:0)	0.000999938	0.0408981	16929.2	16929.2	1.3883	14.0472	14.0472	120367	16.8771
PG(15:0/17:1(9Z))	2.62319e-05	0.00162359	3.97541	3.97541	2.78952	1.9911	1.9911	87510.9	16.4172
Galbeta1-4Glcbeta-Cer(d18:1/22:0)	1.25754e-05	0.000906728	5.35685	5.35685	3.04252	2.42138	2.42138	80140.5	16.2902
C42 H77 N6 S2	1.95744e-09	5.70094e-07	54006	54006	6.24405	15.7208	15.7208	82901.8	16.3391
PE(O-20:0/20:2(11Z,14Z))	2.5658e-05	0.00161669	2.4366	-2.4366	2.79137	1.28487	-1.28487	-47983.8	-15.5503
PE(20:2(11Z,14Z)/22:0)	0.000185013	0.0097292	4.31245	-4.31245	2.01192	2.10851	-2.10851	-62213.8	-15.9249
GlcCer(d16:1/23:0)	0.000263891	0.0133743	2.25825	2.25825	1.87373	1.17521	1.17521	42958.3	15.3906
PE(12:0/18:0)[U]	0.000398446	0.0188047	2.31972	-2.31972	1.72573	1.21395	-1.21395	-44856.4	-15.453
PE(20:3(8Z,11Z,14Z)/22:1(11Z))	0.000306423	0.0150924	2.13116	2.13116	1.82124	1.09164	1.09164	39326.1	15.2632
PS(21:0/22:4(7Z,10Z,13Z,16Z))	8.01838e-06	0.000596602	2.57539	-2.57539	3.22432	1.36479	-1.36479	-41027.9	-15.3243
PG(16:0/22:6(4Z,7Z,10Z,13Z,16Z,19Z))	0.000179535	0.00965899	2.19698	2.19698	2.01507	1.13552	1.13552	36047.8	15.1376
C49 H74 O2 S	3.55499e-08	4.33305e-06	25439.3	25439.3	5.36321	14.6348	14.6348	38870.6	15.2464
LacCer(d18:0/24:0)	1.65698e-09	5.1148e-07	41737.7	41737.7	6.29117	15.3491	15.3491	63644.1	15.9577
Loroxanthin ester/ Loroxanthin dodecenoate	2.86274e-09	6.58973e-07	36998.3	36998.3	6.18113	15.1752	15.1752	56552.3	15.7873
Galbeta1-4Glcbeta-Cer(d18:1/20:0)	0.000906004	0.0380954	2.17694	2.17694	1.41913	1.1223	1.1223	23226.5	14.5035
Cer(d18:1/17:0)	0.000114387	0.00640016	2.09155	2.09155	2.19381	1.06457	1.06457	22859	14.4805
C28 H50 O4	3.77324e-09	7.4917e-07	23720.2	23720.2	6.12542	14.5338	14.5338	36189.9	15.1433
Cer(d18:0/16:0) Esi-18.60375	2.40586e-09	5.85217e-07	29692	29692	6.23268	14.8578	14.8578	45050.1	15.4592
PE(20:1(13E)/20:0)	0.000127604	0.00702726	2.4005	-2.4005	2.15321	1.26334	-1.26334	-25673.7	-14.648
GalNAcbeta1-4Galbeta1-4Glcbeta-Cer(d18:1/24:0)	4.91841e-09	8.3901e-07	22917.8	22917.8	6.07623	14.4842	14.4842	35083.3	15.0985
C28:1n-7	1.62929e-09	5.1148e-07	23618.6	23618.6	6.29117	14.5276	14.5276	35863.7	15.1302
PE(17:1(9Z)/20:3(8Z,11Z,14Z))	4.49603e-06	0.000349391	2.62804	2.62804	3.45669	1.39399	1.39399	18668.1	14.1883
Cer(d18:0/17:0)	2.42655e-09	5.85217e-07	18881.9	18881.9	6.23268	14.2047	14.2047	28801.1	14.8138
PG(18:3(6Z,9Z,12Z)/20:1(11Z))	1.43411e-05	0.00100302	5031.69	5031.69	2.99869	12.2968	12.2968	27699.8	14.7576
PS(14:0/20:3(8Z,11Z,14Z))	4.01601e-07	3.64779e-05	6863.92	-6863.92	4.43797	12.7448	-12.7448	-25970.9	-14.6646
C47 H83 N2	7.16145e-09	1.13722e-06	14869.4	14869.4	5.94416	13.8601	13.8601	22681.5	14.4692
CerP(d18:0/16:0)	0.000698271	0.0311064	3866.94	3866.94	1.50715	11.917	11.917	19841.9	14.2763
C35 H38	3.85717e-09	7.4917e-07	13371.5	13371.5	6.12542	13.7069	13.7069	20343.3	14.3123
PE(O-20:0/22:4(7Z,10Z,13Z,16Z))	1.20186e-08	1.64819e-06	10470.1	10470.1	5.78299	13.354	13.354	15888.1	13.9557
PI(13:0/17:0)	1.94181e-08	2.46927e-06	10459.6	10459.6	5.60743	13.3525	13.3525	16262.8	13.9893
C22 H4 N2 O5 S	9.52954e-09	1.40613e-06	10474.7	10474.7	5.85197	13.3546	13.3546	16205.1	13.9842
C40 H59 N7 O2	1.00857e-08	1.43958e-06	10169.7	10169.7	5.84176	13.312	13.312	15720.6	13.9404
LacCer(d18:0/14:0)	9.65031e-09	1.40613e-06	8799.79	8799.79	5.85197	13.1033	13.1033	13761.3	13.7483
PS(22:0/22:4(7Z,10Z,13Z,16Z))	2.1498e-05	0.00141846	3620.53	3620.53	2.84818	11.822	11.822	9868.38	13.2686
PE(O-18:0/18:4(6Z,9Z,12Z,15Z)) Esi-19.852	5.43499e-08	6.23153e-06	52053.5	-52053.5	5.20541	15.6677	-15.6677	-112291	-16.7769
PS(P-20:0/17:2(9Z,12Z))	1.41421e-07	1.49863e-05	10843.4	-10843.4	4.82431	13.4045	-13.4045	-23639.7	-14.5289
C49 H32 O	2.78434e-07	2.63158e-05	7876.37	-7876.37	4.57978	12.9433	-12.9433	-17624.7	-14.1053
PG(15:1(9Z)/18:4(6Z,9Z,12Z,15Z))	2.5857e-07	2.47731e-05	6550	-6550	4.60602	12.6773	-12.6773	-14707.6	-13.8443
